# Supplementary material for: Development of a Zr-Based Metal-Organic Framework (UiO-66) for a Cooperative Flame Retardant in the PC/ABS
Source: Polymers (Basel). 2024 Jul 21;16(14):2083. doi: 10.3390/polym16142083 (PMC11281045; doi:10.3390/polym16142083)
Supplement: Supplementary file 1 [file polymers-16-02083-s001.zip]

Archive with 1 entries (1 files):
- polymers-3092017-supplementary.pdf
